# Supplementary material for: Mesoporous Silicas of Well-Organized Structure: Synthesis, Characterization, and Investigation of Physical Processes Occurring in Confined Pore Spaces
Source: Int J Mol Sci. 2025 Sep 22;26(18):9255. doi: 10.3390/ijms26189255 (PMC12470678; doi:10.3390/ijms26189255)
Supplement: Supplementary file 1 [file ijms-26-09255-s001.zip]

Archive with 1 entries (1 files):
- ijms-3818973-supplementary.pdf
